# Supplementary material for: Collagen Biomarkers Quantify Fibroblast Activity In Vitro and Predict Survival in Patients with Pancreatic Ductal Adenocarcinoma
Source: Cancers (Basel). 2022 Feb 6;14(3):819. doi: 10.3390/cancers14030819 (PMC8833921; doi:10.3390/cancers14030819)
Supplement: Supplementary file 1 [file cancers-14-00819-s001.zip]

Archive with 1 entries (1 files):
- cancers-1577343-supplementary.pdf
